# Supplementary material for: Classification of marine microdebris: A review and case study on fish from the Great Barrier Reef, Australia
Source: Sci Rep. 2018 Nov 6;8:16422. doi: 10.1038/s41598-018-34590-6 (PMC6219575; doi:10.1038/s41598-018-34590-6)
Supplement: Supplementary file 2 — Supplementary Dataset Table S1 [file 41598_2018_34590_MOESM2_ESM.xlsx]

## Sheet: Table S1
	Supplementary Table S1.
	Review of studies in the primary and grey literature on the accumulation of ingested marine debris in coastal, marine and oceanic fish species. Ind. = individuals; Visual = visual separation (including microscopy), Chemical = chemical separation, Spectr. = spectroscopy, Photogr. = photography; ^ = includes fragments, fishing line, fishing rope; # = includes fibres, filaments, threats; Syn. = synt…
	Fish species examined			Sample treatment					Type of debris							Fish containing debris		Number of debris items per fish			Reference
	Scientific name	Ind. (n)	Samples location	Visual	Chemical	Spectr.	Photogr.	Particles^				Fibres#				Ind. (n)	% FO	Mean	Min	Max
								Present	Syn.	Semi-syn.	Nat.-der.	Present	Syn.	Semi-syn.	Nat.-der.
	Plectropomus leopardus	15	Great Barrier Reef, Australia	Y	N	Y	Y	Y	Y	N	N	Y (97%)	Y	Y	Y	14	93	5.9 ± 1.0 s.e.m.	0	15	Current study
	Plectropomus maculatus	5						Y	N	N	N	Y (100%)	N	Y	Y	5	100	5.4 ± 1.4 s.e.m.	2	8
	Alepisaurus ferox	36	Suruga Bay, Japan	Y	N	N	N	Y	Y	n.d.	n.d.	n.d.	n.d.	n.d.	n.d.	n.a.	n.a.	n.a.	n.a.	n.a.	(Kubota and Uyeno, 1970)
	Clupea harengus	2	Niantic Bay, U.S.A.	Y	N	N	N	Y	n.d.	n.d.	n.d.	n.d.	n.d.	n.d.	n.d.	2	100	n.a.	n.a.	n.a.	(Carpenter et al., 1972)
	Pollachius virens	1						Y	n.d.	n.d.	n.d.	n.d.	n.d.	n.d.	n.d.	1	100	n.a.	n.a.	n.a.
	Prionotis evolans	1						Y	n.d.	n.d.	n.d.	n.d.	n.d.	n.d.	n.d.	1	100	n.a.	n.a.	n.a.
	Roccus americanus	12						Y	n.d.	n.d.	n.d.	n.d.	n.d.	n.d.	n.d.	4	33	n.a.	n.a.	n.a.
	Menidia menidia	9						Y	n.d.	n.d.	n.d.	n.d.	n.d.	n.d.	n.d.	3	33	n.a.	n.a.	n.a.
	Myoxocephalus aenus	47						Y	n.d.	n.d.	n.d.	n.d.	n.d.	n.d.	n.d.	2	4	n.a.	n.a.	n.a.
	Pseudopleuronectes americanus	95						Y	n.d.	n.d.	n.d.	n.d.	n.d.	n.d.	n.d.	2	2	n.a.	n.a.	n.a.
	Tautogolabrus adspersus	6						Y	n.d.	n.d.	n.d.	n.d.	n.d.	n.d.	n.d.	0	0	n.a.	n.a.	n.a.
	Others not stated	97						Y	n.d.	n.d.	n.d.	n.d.	n.d.	n.d.	n.d.	0	0	n.a.	n.a.	n.a.
	Platichthys flesus	n.a.	Severn Estuary, U.K.	Y	N	N	N	Y	n.d.	n.d.	n.d.	n.d.	n.d.	n.d.	n.d.	n.a.	n.a.	n.a.	n.a.	30	(Kartar et al., 1973)
	Morone saxatilis	1094	Albemarle Sound, U.S.A.	Y	N	N	N	Y	Y	n.a.	n.a.	n.d.	n.d.	n.d.	n.d.	1	<1	0	0	1	(Manooch III, 1973)
	Unknown (22 species)	>500	Northwestern Atlantic	Y	N	N	N	N	n.a.	n.a.	n.a.	n.a.	n.a.	n.a.	n.a.	0	0	0	0	0	(Colton Jr. et al., 1974)
	Pollack, coalfish, cod, pout whiting	n.a.	Dorset and Hampshire coast	Y	N	N	N	Y	Y	n.a.	n.a.	n.d.	n.d.	n.d.	n.d.	n.a.	n.a.	n	n.a.	n.a.	(Anon., 1975)
	Platichthys flesus	1090	Severn Estuary, U.K.	Y	N	N	N	Y	n.d.	n.d.	n.d.	n.d.	n.d.	n.d.	n.d.	133	12	n.a.	0	n.a.	(Kartar et al., 1976)
	Gobius minutus	200						Y	n.d.	n.d.	n.d.	n.d.	n.d.	n.d.	n.d.	16	8	n.a.	0	n.a.
	Liparis liparis	220						Y	n.d.	n.d.	n.d.	n.d.	n.d.	n.d.	n.d.	15	7	n.a.	0	n.a.
	Ciliata mustela	108						Y	n.d.	n.d.	n.d.	n.d.	n.d.	n.d.	n.d.	6	6	n.a.	0	n.a.
	Acanthocybium solander	855	Southeastern and Gulf Coast, U.S.A.	Y	N	N	N	Y	Y	n.a.	n.a.	n.d.	n.d.	n.d.	n.d.	1	<1	<1	0	1	(Manooch and Hogarth, 1983)
	Euthynnus alletteratus	2134	Southeastern and Gulf Coast, U.S.A.	Y	N	N	N	Y	Y	n.a.	n.a.	n.d.	n.d.	n.d.	n.d.	n.a.	<1	n.a.	0	n.a.	(Manooch III et al., 1985)
	Brevoortia patronus	>3,000	Northern Gulf of Mexico	Y	N	N	N	Y	Y	n.a.	n.a.	n.d.	n.d.	n.d.	n.d.	20	n.a.	n.a.	n.a.	n.a.	Govoni pers. comm., In (Hoss and Settle, 1990)
	Leiostomus xanthurus											n.d.	n.d.	n.d.	n.d.		n.a.	n.a.	n.a.	n.a.
	Hicropogonias undulatus											n.d.	n.d.	n.d.	n.d.		n.a.	n.a.	n.a.	n.a.
	Alepisaurus ferox	76	Suruga Bay, Japan (Gillnet)	Y	N	N	N	Y	Y	n.d.	n.d.	n.d.	n.d.	n.d.	n.d.	48	63	2.2	0	15	(Kubota, 1990)
	Alepisaurus ferox	296	Suruga Bay, Japan (Stranded)					Y	Y	n.d.	n.d.	n.d.	n.d.	n.d.	n.d.	184	62	3.1	0	17
	Carcharhinus obscurus	n.a.	South Atlantic, South Africa	Y	N	N	N	Y	n.d.	n.d.	n.d.	n.d.	n.d.	n.d.	n.d.	n.a.	n.a.	n.a.	n.a.	n.a.	Ryan pers. comm., In (Laist, 1997)
	Carcharhinus limbatus	n.a.						Y	n.d.	n.d.	n.d.	n.d.	n.d.	n.d.	n.d.	n.a.	n.a.	n.a.	n.a.	n.a.
	Carcharhinus carcharias	n.a.						Y	Y	n.a.	n.a.	n.d.	n.d.	n.d.	n.d.	n.a.	n.a.	n.a.	n.a.	n.a.
	Galeacerda cuvier	n.a.						Y	Y	n.a.	n.a.	n.d.	n.d.	n.d.	n.d.	n.a.	n.a.	n.a.	n.a.	n.a.
	lsurus oxyrinchus	n.a.						Y	n.d.	n.d.	n.d.	n.d.	n.d.	n.d.	n.d.	n.a.	n.a.	n.a.	n.a.	n.a.
	Sphyrna zygaena	n.a.						Y	n.d.	n.d.	n.d.	n.d.	n.d.	n.d.	n.d.	n.a.	n.a.	n.a.	n.a.	n.a.
	Sphyrna lewini	n.a.						Y	n.d.	n.d.	n.d.	n.d.	n.d.	n.d.	n.d.	n.a.	n.a.	n.a.	n.a.	n.a.
	Carcharias taurus	n.a.						Y	n.d.	n.d.	n.d.	n.d.	n.d.	n.d.	n.d.	n.a.	n.a.	n.a.	n.a.	n.a.
	Lampris immaculatus	69	Patagonian Shelf, Falkland Islands	Y	N	N	N	Y	Y	n.d.	n.d.	n.d.	n.d.	n.d.	n.d.	10	15	<1	0	1	(Jackson et al., 2000)
	Makaira indica	1	East Indian Ocean	Y	N	N	N	Y	Y	n.a.	n.a.	N	n.a.	n.a.	n.a.	1	100	1	n.a.	n.a.	(Fujieda et al., 2008)
	Alepisaurus ferox	1						Y	Y	n.a.	n.a.	N	n.a.	n.a.	n.a.	1	100	1	n.a.	n.a.
	Symbolophorus californiensis	74	North Pacific Central Gyre	Y	N	N	N	Y	Y	n.d.	n.d.	Y	n.d.	n.d.	n.d.	5	35	7.2 ± 8.4 s.d.	0	83	(Boerger et al., 2010)
	Myctophum aurolanternatum	462																6.0 ± 9.0 s.d.
	Loweina interrupta	27																1
	Hygophum reinhardtii	47																1.3 ± 0.7 s.d.
	Astronesthes indopacifica	7																1
	Cololabis saira	53																3.2 ± 3.1 s.d.
	Diaphus phillipsi	1	North Pacific Subtropical Gyre	Y	N	N	Y	Y	Y	n.d.	n.d.	Y	n.d.	n.d.	n.d.	1	100	n.a.	n.a.	n.a.	(Davison and Asch, 2011)
	Lobianchia gemellarii	3														1	33	n.a.	n.a.	n.a.
	Diaphus fulgens	7														2	29	n.a.	n.a.	n.a.
	Sternoptyx diaphana	4														1	25	n.a.	n.a.	n.a.
	Idiacanthus antrostomus	4														1	25	n.a.	n.a.	n.a.
	Sternoptyx pseudobscura	6														1	17	n.a.	n.a.	n.a.
	Myctophum nitidulum	25														4	2	n.a.	n.a.	n.a.
	Diaphus anderseni	13														2	2	n.a.	n.a.	n.a.
	Cyclothone acclinidens	4						N	n.a.	n.a.	n.a.	N	n.a.	n.a.	n.a.	0	0	0	0	0
	Cyclothone atraria	3						N	n.a.	n.a.	n.a.	N	n.a.	n.a.	n.a.	0	0	0	0	0
	Cyclothone pallida	5						N	n.a.	n.a.	n.a.	N	n.a.	n.a.	n.a.	0	0	0	0	0
	Cyclothone pseudopallida	4						N	n.a.	n.a.	n.a.	N	n.a.	n.a.	n.a.	0	0	0	0	0
	Argyropelecus affinis	1						N	n.a.	n.a.	n.a.	N	n.a.	n.a.	n.a.	0	0	0	0	0
	Argyropelecus hemigymnus	3						N	n.a.	n.a.	n.a.	N	n.a.	n.a.	n.a.	0	0	0	0	0
	Danaphos oculatus	9						N	n.a.	n.a.	n.a.	N	n.a.	n.a.	n.a.	0	0	0	0	0
	Bolinichthys longipes	3						N	n.a.	n.a.	n.a.	N	n.a.	n.a.	n.a.	0	0	0	0	0
	Ceratoscopelus warmingii	8						N	n.a.	n.a.	n.a.	N	n.a.	n.a.	n.a.	0	0	0	0	0
	Diogenichthys atlanticus	5						N	n.a.	n.a.	n.a.	N	n.a.	n.a.	n.a.	0	0	0	0	0
	Hygophum proximum	2						N	n.a.	n.a.	n.a.	N	n.a.	n.a.	n.a.	0	0	0	0	0
	Hygophum reinhardtii	2						N	n.a.	n.a.	n.a.	N	n.a.	n.a.	n.a.	0	0	0	0	0
	Lampadena urophaos	1						N	n.a.	n.a.	n.a.	N	n.a.	n.a.	n.a.	0	0	0	0	0
	Nannobrachium fernae	1						N	n.a.	n.a.	n.a.	N	n.a.	n.a.	n.a.	0	0	0	0	0
	Nannobrachium hawaiiensis	17						N	n.a.	n.a.	n.a.	N	n.a.	n.a.	n.a.	0	0	0	0	0
	Nannobrachium regale	1						N	n.a.	n.a.	n.a.	N	n.a.	n.a.	n.a.	0	0	0	0	0
	Notolychnus valdiviae	3						N	n.a.	n.a.	n.a.	N	n.a.	n.a.	n.a.	0	0	0	0	0
	Notoscopelus resplendens	3						N	n.a.	n.a.	n.a.	N	n.a.	n.a.	n.a.	0	0	0	0	0
	Taaningichthys bathyphilus	3						N	n.a.	n.a.	n.a.	N	n.a.	n.a.	n.a.	0	0	0	0	0
	Cathorops agassizii	60	Goiana estuary, Brazil	Y	N	N	N	Y	Y	n.d.	n.d.	Y	n.d.	n.d.	n.d.	20	33	n.a.	0	10	(Possatto et al., 2011)
	Cathorops spixii	60														11	18	n.a.
	Sciades herzbergii	62														11	18	n.a.
	Stellifer stellifer	239	Goiana estuary, Brazil	Y	N	N	N	N	n.a.	n.a.	n.a.	Y	n.d.	n.d.	n.d.	22	9	n.a.	0	1	(Dantas et al., 2012)
	Stellifer brasiliensis	330						N	n.a.	n.a.	n.a.	Y	n.d.	n.d.	n.d.	23	7	n.a.	0	>1
	Eugerres brasilianus	240	Goiana estuary, Brazil	Y	N	N	N	Y	Y	n.d.	n.d.	N	n.a.	n.a.	n.a.	39	16	n.a.	0	5	(Ramos et al., 2012)
	Diapterus rhombeus	44						Y				N	n.a.	n.a.	n.a.	5	11	n.a.
	Eucinostomus melanopterus	141						Y				N	n.a.	n.a.	n.a.	13	9	n.a.
	Pteroplatytrygon violacea	2	Eastern Ionian Sea	Y	N	N	N	Y	Y	n.d.	n.d.	N	n.a.	n.a.	n.a.	1	50	1.3 ± 0.2	0	6	(Anastasopoulou et al., 2013)
	Etmopterus spinax	16						Y	Y	n.d.	n.d.	N	n.a.	n.a.	n.a.	1	6
	Galeus melastomus	741						Y	Y	n.d.	n.d.	Y	n.d.	n.d.	n.d.	24	3
	Pagellus bogaraveo	60						Y	Y	n.d.	n.d.	N	n.a.	n.a.	n.a.	1	2
	Squalus blainville	75						Y	Y	n.d.	n.d.	N	n.a.	n.a.	n.a.	1	1
	Centrophorus granulosus	5						N	n.a.	n.a.	n.a.	N	n.a.	n.a.	n.a.	0	0	0
	Raja clavata	2						N	n.a.	n.a.	n.a.	N	n.a.	n.a.	n.a.	0	0	0
	Raja oxyrinchus	10						N	n.a.	n.a.	n.a.	N	n.a.	n.a.	n.a.	0	0	0
	Scyliorhinus canicula	1						N	n.a.	n.a.	n.a.	N	n.a.	n.a.	n.a.	0	0	0
	Squalus acanthias	10						N	n.a.	n.a.	n.a.	N	n.a.	n.a.	n.a.	0	0	0
	Brama brama	9						N	n.a.	n.a.	n.a.	N	n.a.	n.a.	n.a.	0	0	0
	Conger conger	44						N	n.a.	n.a.	n.a.	N	n.a.	n.a.	n.a.	0	0	0
	Epigonus telescopus	4						N	n.a.	n.a.	n.a.	N	n.a.	n.a.	n.a.	0	0	0
	Helicolenus dactylopterus	380						N	n.a.	n.a.	n.a.	N	n.a.	n.a.	n.a.	0	0	0
	Lepidopus caudatus	1						N	n.a.	n.a.	n.a.	N	n.a.	n.a.	n.a.	0	0	0
	Merluccius merluccius	36						N	n.a.	n.a.	n.a.	N	n.a.	n.a.	n.a.	0	0	0
	Micromesistius poutassou	3						N	n.a.	n.a.	n.a.	N	n.a.	n.a.	n.a.	0	0	0
	Molva macrophthalma	13						N	n.a.	n.a.	n.a.	N	n.a.	n.a.	n.a.	0	0	0
	Mora moro	19						N	n.a.	n.a.	n.a.	N	n.a.	n.a.	n.a.	0	0	0
	Nettastoma melanurum	1						N	n.a.	n.a.	n.a.	N	n.a.	n.a.	n.a.	0	0	0
	Phycis blennoides	46						N	n.a.	n.a.	n.a.	N	n.a.	n.a.	n.a.	0	0	0
	Polyprion americanus	14						N	n.a.	n.a.	n.a.	N	n.a.	n.a.	n.a.	0	0	0
	Scedophilus ovalis	3						N	n.a.	n.a.	n.a.	N	n.a.	n.a.	n.a.	0	0	0
	Scorpaena elongata	1						N	n.a.	n.a.	n.a.	N	n.a.	n.a.	n.a.	0	0	0
	Sudis hyalina	5						N	n.a.	n.a.	n.a.	N	n.a.	n.a.	n.a.	0	0	0
	Xiphias gladius	1						N	n.a.	n.a.	n.a.	N	n.a.	n.a.	n.a.	0	0	0
	Lampris sp. (small-eye)	24	North Pacific Subtropical Gyre	Y	N	N	N	Y	Y	n.d.	n.d.	Y	n.d.	n.d.	n.d.	14	58	5.8 ± 3.9*	0	n.a.	(Choy and Drazen, 2013)
	Lampris sp. (big-eye)	115						Y	Y	n.d.	n.d.	Y	n.d.	n.d.	n.d.	49	43	2.3 ± 1.6*
	Alepisaurus ferox	144						Y	Y	n.d.	n.d.	Y	n.d.	n.d.	n.d.	43	30	2.7 ± 2.0*
	Thunnus obesus	35						?	n.d.	n.d.	n.d.	?	n.d.	n.d.	n.d.	3	9	n.a.
	Xiphias gladius	31						?	n.d.	n.d.	n.d.	?	n.d.	n.d.	n.d.	1	3	n.a.
	Coryphaena hippurus	42						Y	Y	n.d.	n.d.	N	n.a.	n.a.	n.a.	1	2	n.a.
	Gempylus serpens	104						Y	Y	n.d.	n.d.	N	n.a.	n.a.	n.a.	1	1	n.a.
	Lepidocybium flavobrunneum	45						N	n.a.	n.a.	n.a.	N	n.a.	n.a.	n.a.	0	0	0
	Katsuwonus pelamis	29						N	n.a.	n.a.	n.a.	N	n.a.	n.a.	n.a.	0	0	0
	Thunnus albacores	26						N	n.a.	n.a.	n.a.	N	n.a.	n.a.	n.a.	0	0	0
	Gadus morhua	80	North Sea	Y	Y	Y	N	Y	Y	n.d.	n.d.	n.d.	n.d.	n.d.	n.d.	10	13	n.a.	0	2	(Foekema et al., 2013)
	Melanogrammus aeglefinus	97						Y				n.d.	n.d.	n.d.	n.d.	6	6	n.a.		1
	Merlangius merlangus	105						Y				n.d.	n.d.	n.d.	n.d.	6	6	n.a.		3
	Clupea harengus	566						Y				n.d.	n.d.	n.d.	n.d.	11	2	n.a.		4
	Trachurus trachurus	100						Y				n.d.	n.d.	n.d.	n.d.	1	1	n.a.		1
	Eutrigla gurnardus	171						N	n.a.	n.a.	n.a.	n.d.	n.d.	n.d.	n.d.	0	0	0		0
	Scomber scombrus	84						N	n.a.	n.a.	n.a.	n.d.	n.d.	n.d.	n.d.	0	0	0		0
	Alepisaurus ferox	192	North Pacific Ocean	Y	N	N	N	Y	Y	n.d.	n.d.	N	n.a.	n.a.	n.a.	47	25	n.a.	0	n.a.	(Jantz et al., 2013)
	Micromesistius poutassou	27	English Channel	Y	N	Y	N	Y (32%)	Y	N	N	Y (68%)	Y	Y	N	14	52	1.9 ± 0.1*	0	15	(Lusher et al., 2013)
	Aspitrigla cuculus	66														34	52
	Zeus faber	42														20	48
	Trisopterus minutus	50														20	40
	Callionymus lyra	50														19	38
	Cepola macrophthalma	62														20	32
	Merlangius merlangus	50														16	32
	Trachurus trachurus	56														16	29
	Buglossisium luteum	50														13	26
	Microchirus variegates	51														12	24
	Trichiurus lepturus	149	Southeastern Brazil coast	Y	N	N	N	Y	n.d.	n.d.	n.d.	N	n.a.	n.a.	n.a.	1	1	<0.1 ± 0.1	0	1	(Madeira Di Beneditto and Awabdi, 2014)
	Merluccius merlucius	3	Adriatic Sea	Y	Y	Y	Y	Y	Y	N	N	n.d.	n.a.	n.a.	n.a.	3	100	1.3 ± 0.6 s.d.*	1	n.a.	(Avio et al., 2015)
	Chelidonichthys lucernus	3						Y								2	67	1 ± 0 s.d.*	0	n.a.
	Mullusbarbatus	11						Y								7	64	1.6 ± 0.8 s.d.*	0	n.a.
	Squalus acanthias	9						Y								4	44	1.3 ± 0.5 s.d.*	0	n.a.
	Sardina pilchardus	99						Y								19	19	1.8 ± 0.7 s.d.*	0	n.a.
	Clupea harengus	3	North Sea	Y	Y	Y	Y	Y	Y	N	N	Y	N	N	Y?	n.a.	n.a.	n.a.	n.a.	n.a.	(Collard et al., 2015)
	Engraulis encrasicolus	3	Gulf of Lions													n.a.	n.a.	n.a.	n.a.	n.a.
	Sardina pilchardus	3	English Channel													n.a.	n.a.	n.a.	n.a.	n.a.
	Alosa fallax	1	Portugal	Y	N	Y	N	Y	Y	N	N	N	n.a.	n.a.	n.a.	1	100	1	n.a.	n.a.	(Neves et al., 2015)
	Argyrosomus regius	5	Portugal (markets)					Y				Y	Y	Y	N	3	60	0.8 ± 0.8 s.d.	n.a.	n.a.
	Scomber japonicus	35	Portugal					Y				Y				11	31	0.6 ± 1.0 s.d.	n.a.	n.a.
	Scomber scombrus	13	Portugal					Y				Y				4	31	0.5 ± 0.8 s.d.	n.a.	n.a.
	Trigla lyra	31	Portugal					Y				Y				6	19	0.3 ± 0.6 s.d.	n.a.	n.a.
	Scyliorhinus canicula	17	Portugal					Y				Y				2	12	0.1 ± 0.3 s.d.	n.a.	n.a.
	Boops boops	32	Portugal					Y				Y				3	9	0.1 ± 0.3 s.d.	n.a.	n.a.
	Trachurus trachurus	44	Portugal					Y				Y				3	7	0.1 ± 0.3 s.d.	n.a.	n.a.
	Dentex macrophthalmus	1	Portugal (markets)					N	n.a.	n.a.	n.a.	Y				1	100	1	n.a.	n.a.
	Mullus surmuletus	1	Portugal					N	n.a.	n.a.	n.a.	Y				1	100	2	n.a.	n.a.
	Mullus surmuletus	3	Portugal (markets)					N	n.a.	n.a.	n.a.	Y				3	100	1.7 ± 0.6 s.d.	n.a.	n.a.
	Pagellus acarne	1	Portugal					N	n.a.	n.a.	n.a.	Y				1	100	1	n.a.	n.a.
	Zeus faber	1	Portugal					N	n.a.	n.a.	n.a.	Y				1	100	1	n.a.	n.a.
	Scyliorhinus canicula	3	Portugal (markets)					N	n.a.	n.a.	n.a.	Y				2	67	0.7 ± 0.6 s.d.	n.a.	n.a.
	Lophius piscatorius	2	Portugal (markets)					N	n.a.	n.a.	n.a.	Y				1	50	0.5	n.a.	n.a.
	Raja asterias	7	Portugal (markets)					N	n.a.	n.a.	n.a.	Y				3	43	0.6 ± 0.8 s.d.	n.a.	n.a.
	Brama brama	3	Portugal (markets)					N	n.a.	n.a.	n.a.	Y				1	33	0.7 ± 1.2 s.d.	n.a.	n.a.
	Merluccius merluccius	7	Portugal					N	n.a.	n.a.	n.a.	Y				2	29	0.3 ± 0.5 s.d.	n.a.	n.a.
	Merluccius merluccius	5	Portugal (markets)					N	n.a.	n.a.	n.a.	Y				1	20	0.4 ± 0.9 s.d.	n.a.	n.a.
	Trachurus picturatus	29	Portugal					N	n.a.	n.a.	n.a.	Y				1	3	<0.1 ± 0.2 s.d.	n.a.	n.a.
	Lepidorhombus boscii	2	Portugal					n.a.	n.a.	n.a.	n.a.	n.a.	n.a.	n.a.	n.a.	1	50	0	n.a.	n.a.
	Helicolenus dactylopterus	1	Portugal					N	n.a.	n.a.	n.a.	N	n.a.	n.a.	n.a.	0	0	0	n.a.	n.a.
	Lepidorhombus whiffiagonis	2	Portugal					N	n.a.	n.a.	n.a.	N	n.a.	n.a.	n.a.	0	0	0	n.a.	n.a.
	Polyprion americanus	1	Portugal (markets)					N	n.a.	n.a.	n.a.	N	n.a.	n.a.	n.a.	0	0	0	n.a.	n.a.
	Sardina pilchardus	12	Portugal					N	n.a.	n.a.	n.a.	N	n.a.	n.a.	n.a.	0	0	0	n.a.	n.a.
	Solea solea	1	Portugal (markets)					N	n.a.	n.a.	n.a.	N	n.a.	n.a.	n.a.	0	0	0	n.a.	n.a.
	Torpedo torpedo	1	Portugal (markets)					N	n.a.	n.a.	n.a.	N	n.a.	n.a.	n.a.	0	0	0	n.a.	n.a.
	Trichiurus lepturus	1	Portugal (markets)					N	n.a.	n.a.	n.a.	N	n.a.	n.a.	n.a.	0	0	0	n.a.	n.a.
	Trisopterus luscus	1	Portugal					N	n.a.	n.a.	n.a.	N	n.a.	n.a.	n.a.	0	0	0	n.a.	n.a.
	Lutjanus campechanus	2	Laguna Madre, Gulf of Mexico	Y	N	Y	N	Y	Y	N	N	Y	Y	N	Y?	Y	n.a.	n.a.	n.a.	n.a.	(Phillips and Bonner, 2015)
	Lutjanus griseus	5														Y	n.a.	n.a.	n.a.	n.a.
	Lagodon rhomboides	48														Y	n.a.	n.a.	n.a.	n.a.
	Pogonias cromis	1														N	n.a.	n.a.	n.a.	n.a.
	Micropogonias undulatus	1														N	n.a.	n.a.	n.a.	n.a.
	Sciaenops ocellatus	28														Y	n.a.	n.a.	n.a.	n.a.
	Cynoscion nebulosus	20														Y	n.a.	n.a.	n.a.	n.a.
	Scomberomorus cavalla	1														N	n.a.	n.a.	n.a.	n.a.
	Paralichthys lethostigma	8														Y	n.a.	n.a.	n.a.	n.a.
	Coryphaena hippurus	2														Y	n.a.	n.a.	n.a.	n.a.
	Carangidae sp.	7	Makassar, Indonesia (markets)	Y	Y	N	Y	Y	Y	n.d.	n.d.	N	n.a.	n.a.	n.a.	5	71	5.9 ± 5.1 s.d.	0	14	(Rochman et al., 2015)
	Rastrelliger kanagurta	9						Y				Y	n.d.	n.d.	n.d.	5	56	1.0 ± 1.1 s.d.	0	3
	Siganus argenteus	2						Y				N	n.a.	n.a.	n.a.	1	50	0.5 ± 0.7 s.d.	0	1
	Spratelloides gracilis	10						Y				N	n.a.	n.a.	n.a.	4	40	1.1 ± 1.7 s.d.	0	5
	Decapterus macrosoma	17						Y				N	n.a.	n.a.	n.a.	5	29	2.5 ± 6.3 s.d.	0	21
	Siganus canaliculatus	2						N	n.a.	n.a.	n.a.	Y	n.d.	n.d.	n.d.	1	50	0.3 ± 0.6 s.d.	0	1
	Oreochromis niloticus	5						N	n.a.	n.a.	n.a.	N	n.a.	n.a.	n.a.	0	0	0	0	0
	Katsuwonus pelamis	9						N	n.a.	n.a.	n.a.	N	n.a.	n.a.	n.a.	0	0	0	0	0
	Siganus fuscescens	3						N	n.a.	n.a.	n.a.	N	n.a.	n.a.	n.a.	0	0	0	0	0
	Lutjanus gibbus	5						N	n.a.	n.a.	n.a.	N	n.a.	n.a.	n.a.	0	0	0	0	0
	Selar boops	7						N	n.a.	n.a.	n.a.	Y	n.d.	n.d.	n.d.	0	0	0	0	0
	Sebastes mystinus	10	California, U.S.A. (markets)					N	n.a.	n.a.	n.a.	Y	n.d.	n.d.	n.d.	2	20	0.2 ± 0.4 s.d.	0	1
	Citharichthys sordidus	5						Y	Y	n.d.	n.d.	Y	n.d.	n.d.	n.d.	3	60	1.0 ± 1.2 s.d.	0	3
	Ophiodon elongatus	11						Y				N	n.a.	n.a.	n.a.	1	9	0.1 ± 0.3 s.d.	0	1
	Engraulis mordax	10						Y				Y	n.d.	n.d.	n.d.	3	30	0.3 ± 0.5 s.d.	0	1
	Atherinopsis californiensis	7						Y				Y	n.d.	n.d.	n.d.	2	29	1.6 ± 3.7 s.d.	0	10
	Morone saxatilis	7						Y				Y	n.d.	n.d.	n.d.	2	29	0.9 ± 1.2 s.d.	0	3
	Oncorhynchus tshawytscha	4						N	n.a.	n.a.	n.a.	Y	n.d.	n.d.	n.d.	1	25	0.3 ± 0.5 s.d.	0	1
	Sebastes flavidus	3						N	n.a.	n.a.	n.a.	Y	n.d.	n.d.	n.d.	1	33	0.3 ± 0.6 s.d.	0	1
	Scomber japonicus	1						N	n.a.	n.a.	n.a.	N	n.a.	n.a.	n.a.	0	0	0	0	0
	Tunnus alalunga	2						N	n.a.	n.a.	n.a.	N	n.a.	n.a.	n.a.	0	0	0	0	0
	Sebastes caurinus	1						N	n.a.	n.a.	n.a.	N	n.a.	n.a.	n.a.	0	0	0	0	0
	Sebastes miniatus	3						N	n.a.	n.a.	n.a.	N	n.a.	n.a.	n.a.	0	0	0	0	0
	Thunnus thynnus	34	Strait of Messina, Mediterrenean Sea	Y	N	N	N	Y	Y	n.d.	n.d.	n.d.	n.d.	n.d.	n.d.	11	32	n.a.	0	n.a.	(Romeo et al., 2015)
	Thunnus alalunga	31						Y	Y	n.d.	n.d.	n.d.	n.d.	n.d.	n.d.	4	13	n.a.	0	n.a.
	Xiphias gladius	56						Y	Y	n.d.	n.d.	n.d.	n.d.	n.d.	n.d.	7	13	n.a.	0	n.a.
	Trachinotus ovatus	115	Strait of Messina, Mediterrenean Sea	Y	N	N	Y	Y	Y	n.d.	n.d.	n.d.	n.d.	n.d.	n.d.	28	24	n.a.	0	n.a.	(Battaglia et al., 2016)
	Merluccius merluccius	12	Gulf of Cadiz, Spain	Y	Y	N	Y	Y (29%)	Y	n.d.	n.d.	Y (71%)	n.d.	n.d.	n.d.	24	19	n.a.	0	n.a.	(Bellas et al., 2016)
	Mullus barbatus	128	Mediterrenean coast, Spain													2	17	n.a.	0	n.a.
	Scyliorhinus canicula	72	Atlantic coast, Spain													11	15	n.a.	0	n.a.
	Gadus morhua	302	Norwegian coast	Y	N	Y	N	Y	Y	N	N	Y	Y	N	N	9	3	n.a.	0	14	(Bråte et al., 2016)
	Dissostichus mawsoni	10	Southern Ocean	Y	N	Y	N	Y	Y	N	N	N	n.a.	n.a.	n.a.	1	10	0.2 ± 0.6 s.d.	0	2	(Cannon et al., 2016)
	Gymnoscopelus nicholsi	39						N	n.a.	n.a.	n.a.	N	n.a.	n.a.	n.a.	0	0	0	0	0
	Arripis sp.	9	Southeast Australian waters					N	n.a.	n.a.	n.a.	N	n.a.	n.a.	n.a.	0	0	0	0	0
	Trachurus declivis	23						N	n.a.	n.a.	n.a.	N	n.a.	n.a.	n.a.	0	0	0	0	0
	Hyperlophus vittatus	10						N	n.a.	n.a.	n.a.	N	n.a.	n.a.	n.a.	0	0	0	0	0
	Conger verreauxi	25						N	n.a.	n.a.	n.a.	N	n.a.	n.a.	n.a.	0	0	0	0	0
	Engraulis australis	10						N	n.a.	n.a.	n.a.	N	n.a.	n.a.	n.a.	0	0	0	0	0
	Thyrsites atun	2						N	n.a.	n.a.	n.a.	N	n.a.	n.a.	n.a.	0	0	0	0	0
	Hyporhamphus melanochir	66						N	n.a.	n.a.	n.a.	N	n.a.	n.a.	n.a.	0	0	0	0	0
	Notolabrus tetricus	7						N	n.a.	n.a.	n.a.	N	n.a.	n.a.	n.a.	0	0	0	0	0
	Aldrichetta forsteri	17						N	n.a.	n.a.	n.a.	N	n.a.	n.a.	n.a.	0	0	0	0	0
	Mugil cephalus	43						N	n.a.	n.a.	n.a.	N	n.a.	n.a.	n.a.	0	0	0	0	0
	Haletta semifasciata	2						N	n.a.	n.a.	n.a.	N	n.a.	n.a.	n.a.	0	0	0	0	0
	Platycephalus bassensis	10						N	n.a.	n.a.	n.a.	N	n.a.	n.a.	n.a.	0	0	0	0	0
	Platycephalus laevigatus	7						N	n.a.	n.a.	n.a.	N	n.a.	n.a.	n.a.	0	0	0	0	0
	Katsuwonus pelamis	1						N	n.a.	n.a.	n.a.	N	n.a.	n.a.	n.a.	0	0	0	0	0
	Scomber australasicus	4						N	n.a.	n.a.	n.a.	N	n.a.	n.a.	n.a.	0	0	0	0	0
	Scorpaena jacksoniensis	19						N	n.a.	n.a.	n.a.	N	n.a.	n.a.	n.a.	0	0	0	0	0
	Sillaginodes punctatus	8						N	n.a.	n.a.	n.a.	N	n.a.	n.a.	n.a.	0	0	0	0	0
	Sillago flinders	10						N	n.a.	n.a.	n.a.	N	n.a.	n.a.	n.a.	0	0	0	0	0
	Cynoscion acoupa	530	Goiana estuary, Brazil	Y	N	N	Y	Y	n.d.	n.d.	n.d.	Y	n.d.	n.d.	n.d.	339	64	n.a.	0	n.a.	(Ferreira et al., 2016)
	Gadus morhua	201	North Sea, Baltic Sea	Y	Y	Y	N	Y	Y	n.d.	n.d.	Y (83%)	Y	n.d.	n.d.	60	29	n.a.	0	n.a.	(Lenz et al., 2016)
	Clupea harengus	205						Y	Y	n.d.	n.d.					35	17	n.a.	0	n.a.
	Gadus morhua	205	Newfoundland, Canada	Y	N	N	N	Y	Y	n.d.	n.d.	Y	n.d.	n.d.	n.d.	5	2	n.a.	0	2	(Liboiron et al., 2016)
	Nemichthys scolopaceus	1	Northeast Atlantic	Y	Y	N	Y	Y (7%)	Y	n.d.	n.d.	Y (93%)	n.d.	n.d.	n.d.	1	100	1	1	1	(Lusher et al., 2016)
	Xenodermichthys copei	5														3	60	1.2	0	4
	Stomias boa boa	5														2	40	0.8	0
	Benthosema glaciale	27														6	22	0.3	0
	Arctozenus risso	14														3	21	0.3	0
	Notoscopelus kroyeri	417														63	15	0.2	0
	Maurolicus muelleri	282														9	3	<0.1	0
	Lampanyctus crocodilus	2						N	n.a.	n.a.	n.a.	N	n.a.	n.a.	n.a.	0	0	0	0	0
	Myctophum punctatum	3						N	n.a.	n.a.	n.a.	N	n.a.	n.a.	n.a.	0	0	0	0	0
	Argyropelecus spp.	5						N	n.a.	n.a.	n.a.	N	n.a.	n.a.	n.a.	0	0	0	0	0
	Scomberomorus cavalla	8	Salvador fishing ports, Brazil	Y	N	N	N	Y	Y	n.d.	n.d.	N	n.a.	n.a.	n.a.	5	63	n.a.	0	6	(Miranda and de Carvalho-Souza, 2016)
	Rhizoprionodon lalandii	6						Y	Y	n.d.	n.d.	N	n.a.	n.a.	n.a.	2	33	n.a.	0	3
	Acanthurus coeruleus	1						N	n.a.	n.a.	n.a.	N	n.a.	n.a.	n.a.	0	0	0	0	0
	Caranx crysos	3						N	n.a.	n.a.	n.a.	N	n.a.	n.a.	n.a.	0	0	0	0	0
	Dasyatis americana	3						N	n.a.	n.a.	n.a.	N	n.a.	n.a.	n.a.	0	0	0	0	0
	Lagocephalus laevigatus	1						N	n.a.	n.a.	n.a.	N	n.a.	n.a.	n.a.	0	0	0	0	0
	Lutjanus analis	2						N	n.a.	n.a.	n.a.	N	n.a.	n.a.	n.a.	0	0	0	0	0
	Lutjanus jocu	5						N	n.a.	n.a.	n.a.	N	n.a.	n.a.	n.a.	0	0	0	0	0
	Mycteroperca sp.	1						N	n.a.	n.a.	n.a.	N	n.a.	n.a.	n.a.	0	0	0	0	0
	Paralichthys brasiliensis	1						N	n.a.	n.a.	n.a.	N	n.a.	n.a.	n.a.	0	0	0	0	0
	Sphyraena guachancho	1						N	n.a.	n.a.	n.a.	N	n.a.	n.a.	n.a.	0	0	0	0	0
	Boops boops	337	Balearic Islands, Spain	Y	N	N	N	N	n.a.	n.a.	n.a.	Y	n.d.	n.d.	n.d.	196	58	3.8 ± 0.3*	0	n.a.	(Nadal et al., 2016)
	Mugil cephalus	70	Durban Harbour, South Africa	Y	N	N	Y	Y (49%)	Y	n.d.	n.d.	Y (51%)	n.d.	n.d.	n.d.	51	73	3.8 ± 4.7 s.d.	0	23	(Naidoo et al., 2016)
	Hygophum benoiti	73	Strait of Messina, Mediterrenean Sea	Y	N	N	N	Y	Y	n.d.	n.d.	N	n.a.	n.a.	n.a.	5	7	n.a.	0	n.a.	(Romeo et al., 2016)
	Electrona risso	82						Y	Y?	n.d.	n.d.					5	6	n.a.	0	n.a.
	Myctophum punctatum	71						Y	Y	n.d.	n.d.					3	4	n.a.	0	n.a.
	Diaphus metopoclampus	296	Strait of Sicily, Mediterranean Sea					Y	Y	n.d.	n.d.					1	<1	n.a.	0	n.a.
	Scomber scombrus	51	North Sea, Baltic Sea	Y	N	Y	N	Y	Y	N	Y?	Y	n.d.	n.d.	n.d.	9	18	<0.1 ± 0.2 s.d.	0	3	(Rummel et al., 2016)
	Platichthys flesus	36														2	6		0	1
	Limanda limanda	89														4	4		0	1
	Gadus morhua	81														1	1		0	1
	Clupea harengus	33														0	0		0	n.a.
	Engraulis japonicus	64	Tokyo Bay, Japan	Y	Y	Y	Y	Y (94.7%)	Y	N	N	Y (5.3%)	Y	N	N	49	77	2.3 ± 2.5	0	15	(Tanaka and Takada, 2016)
	Zoarces viviparus	250	North Sea, Baltic Sea	Y	Y	Y	Y	N	n.a.	n.a.	n.a.	Y	N	Y	Y?	n.a.	n.a.	n.a.	n.a.	n.a.	(Wesch et al., 2016)
	Etmopterus spinax	8	Balearic Islands, Mediterrenean Sea	Y	N	Y	Y	N	n.a.	n.a.	n.a.	Y	Y	Y	N	4	50	n.a.	0	n.a.	(Alomar and Deudero, 2017)
	Galeus melastomus	125						Y	Y	N	N	Y (86%)	Y	Y	N	21	17	0.3 ± 0.1	0	4
	Scyliorhinus canicula	5						N	n.a.	n.a.	n.a.	N	n.a.	n.a.	n.a.	0	0	0	0	n.a.
	Chimaera monstrosa	2						N	n.a.	n.a.	n.a.	N	n.a.	n.a.	n.a.	0	0	0	0	n.a.
	Mullus surmuletus	417	Balearic Islands, Mediterrenean Sea	Y	N	Y	Y	Y (3%)	n.a.	n.a.	n.a.	Y (97%)	Y	Y	Y?	114	27	0.4 ± 0.0	0	n.a.	(Alomar et al., 2017)
	Spondyliosoma cantharus	5	Giglio Island, Mediterrenaen Sea	Y	Y	Y	N	Y	Y	n.d.	n.d.	n.d.	n.d.	n.d.	n.d.	5	100	2.3 ± 1.2 s.d.*	n.a.	7	(Avio et al., 2017)
																		5.0 ± 0.0 s.d.*
	Phycis phycis	8						Y				n.d.	n.d.	n.d.	n.d.	7	88	1.8 ± 0.3 s.d.*	0
																		5.0 ± 1.4 s.d.*
	Scorpaena sp.	19						Y				n.d.	n.d.	n.d.	n.d.	16	84	3.2 ± 3.4 s.d.*	0
																		3.6 ± 1.7 s.d.*
	Uranoscopus scaber	9						Y				n.d.	n.d.	n.d.	n.d.	7	78	2.4 ± 1.7 s.d.*	0
																		4.0 ± 4.2 s.d.*
	Engraulis encrasicolus	10	Gulf of Lions, Mediterrenean Sea	N	Y	Y	Y	Y	Y	N	N	N	n.a.	n.a.	n.a.	8	80	n.a.	0	n.a.	(Collard et al., 2017a)
	Sardina pilchardus	2	English Channel					Y	Y	N	N	N	n.a.	n.a.	n.a.	3	75	n.a.	0	n.a.
	Clupea harengus	2	North Sea															n.a.		n.a.
	Engraulis encrasicolus	20	Gulf of Lions, Mediterrenean Sea	N	Y	Y	Y	Y (52%)	Y	n.d.	n.d.	Y (48%)	Y	n.d.	n.d.	8	40	n.a.	0	n.a.	(Collard et al., 2017b)
	Sardina pilchardus	20	English Channel					Y (19%)	Y	n.d.	n.d.	Y (81%)	Y	n.d.	n.d.	9	45	n.a.	0	n.a.
	Clupea harengus	20						Y (62%)	Y	n.d.	n.d.	Y (38%)	Y	n.d.	n.d.	10	50	n.a.	0	n.a.
	Caranx crysos	1	Coastal locations, Turkey	Y	Y	Y	Y	Y (30%)	Y	n.d.	n.d.	Y (70%)	n.d.	n.d.	n.d.	1	100	5	n.a.	n.a.	(Guven et al., 2017)
	Sciaena umbra	1														1	100	3	n.a.	n.a.
	Siganus luridus	15														13	87	3.1	n.a.	n.a.
	Pagrus pagrus	9														7	78	1.4	n.a.	n.a.
	Argyrosomus regius	51														38	75	1.8	n.a.	n.a.
	Scomber japonicus	7														5	71	6.7	n.a.	35
	Diplodus annularis	48														33	69	2	n.a.	n.a.
	Trachurus mediterraneus	98														67	68	1.8	n.a.	n.a.
	Pagellus acarne	52														35	67	1.6	n.a.	n.a.
	Serranus cabrilla	6														4	67	1.5	n.a.	n.a.
	Mullus barbatus	207														136	66	1.4	n.a.	n.a.
	Mullus surmuletus	51														33	65	1.2	n.a.	n.a.
	Pelates quadrilineatus	135														88	65	1.5	n.a.	n.a.
	Sardina pilchardus	7														4	57	2.1	n.a.	n.a.
	Nemipterus randalli	135														74	55	1.3	n.a.	n.a.
	Pomadasys incisus	29														16	55	0.8	n.a.	n.a.
	Saurida undosquamis	99														55	55	1.2	n.a.	n.a.
	Pagellus erythrinus	54														28	52	0.6	n.a.	n.a.
	Liza aurata	39														17	44	3.3	n.a.	35
	Sparus aurata	110														48	44	0.9	n.a.	n.a.
	Upeneus moluccensis	18														8	44	0.8	n.a.	n.a.
	Upeneus pori	78														32	41	0.7	n.a.	n.a.
	Trigla lucerna	24														9	37	0.8	n.a.	n.a.
	Lithognathus mormyrus	46														16	35	0.6	n.a.	n.a.
	Dentex gibbosus	14														4	29	0.3	n.a.	n.a.
	Dentex dentex	1														0	0	0	0	0
	Lagocephalus spadiceus	1														0	0	0	0	0
	Umbrina cirrosa	1														0	0	0	0	0
	Sprattus sprattus	141	North Sea	Y	Y	Y	N	Y	Y	N	N	N	n.a.	n.a.	n.a.	1	<1	n.a.	0	2	(Hermsen et al., 2017)
	Clupea harengus	131						N	n.a.	n.a.	n.a.	N	n.a.	n.a.	n.a.	0	0	n.a.	0	0
	Limanda limanda	100						N	n.a.	n.a.	n.a.	N	n.a.	n.a.	n.a.	0	0	n.a.	0	0
	Merlangius merlangus	28						N	n.a.	n.a.	n.a.	N	n.a.	n.a.	n.a.	0	0	n.a.	0	0
	Hyporhamphus intermedius	18	Shanghai market, China	Y	Y	Y	N	Y	Y	Y?	Y?	Y	Y	Y?	n.a.	n.a.	n.a.	n.a.	n.a.	n.a.	(Jabeen et al., 2017)
	Liza haematocheila	18						Y				Y				n.a.	n.a.	n.a.	n.a.	n.a.
	Coilia ectenes	18						Y				Y				n.a.	n.a.	n.a.	n.a.	n.a.
	Lateolabrax japonicus	18						Y				Y				n.a.	n.a.	n.a.	n.a.	n.a.
	Sillago sihama	18						Y				Y				n.a.	n.a.	n.a.	n.a.	n.a.
	Larimichthys crocea	18						Y				Y				n.a.	n.a.	n.a.	n.a.	n.a.
	Psenopsis anomala	18						Y				Y				n.a.	n.a.	n.a.	n.a.	n.a.
	Pampus cinereus	18						Y				Y				n.a.	n.a.	3	n.a.	n.a.
	Harpodon nehereus	18						Y				Y				n.a.	n.a.	3	n.a.	n.a.
	Mugil cephalus	18						Y				Y				n.a.	n.a.	n.a.	n.a.	n.a.
	Muraenesox cinereus	18						Y				Y				n.a.	n.a.	n.a.	n.a.	n.a.
	Terapon jarbua	18						Y				Y				n.a.	n.a.	n.a.	n.a.	n.a.
	Sebastiscus marmoratus	18						Y				Y				n.a.	n.a.	n.a.	n.a.	n.a.
	Photopectoralis bindus	18						Y				Y				n.a.	n.a.	n.a.	n.a.	n.a.
	Cynoglossus abbreviatus	18						Y				Y				n.a.	n.a.	n.a.	n.a.	n.a.
	Thamnaconus septentrionalis	18						Y				Y				n.a.	n.a.	n.a.	n.a.	n.a.
	Oxyeleotrix marmorata	18						Y				Y				n.a.	n.a.	n.a.	n.a.	n.a.
	Synechogobius ommaturus	18						Y				Y				n.a.	n.a.	n.a.	n.a.	n.a.
	Collichthys lucidus	18						Y				Y				n.a.	n.a.	n.a.	n.a.	n.a.
	Branchiostegus japonicus	18						Y				Y				n.a.	n.a.	n.a.	n.a.	n.a.
	Callionymus planus	18						Y				Y				n.a.	n.a.	n.a.	n.a.	n.a.
	Pomacentrus moluccensis	60	Great Barrier Reef, Australia	Y	N	Y	Y	Y	N	Y	N	Y	Y	Y	Y	54	90	4.1 ± 4.3 s.d.	0	27	(Jensen, 2017)
	Salmo trutta	62	Sweden	Y	Y	Y	Y	Y	Y	n.a.	n.a.	Y	n.a.	n.a.	n.a.	42	68	n.a.	0	n.a.	(Karlsson et al., 2017)
	Platichthys flesus	66	Thames estuary, U.K.	Y	N	Y	N	Y	n.d.	n.d.	n.d.	Y (>70%)	Y	N	Y?	56	85	0.9 ± 1.27 s.d.	0	n.a.	(McGoran et al., 2017)
																		0.3 ± 0.5 s.d.
	Osmerus eperlanus	10						Y	n.d.	n.d.	n.d.	Y (20%)	Y	N	Y?	2	20	0.2 ± 0.4 s.d.	0	n.a.
	Girella laevifrons	16	Las Cruces, Chile	Y	Y	N	Y	n.d.	n.d.	n.d.	n.d.	Y (99%)	n.d.	n.d.	n.d.	n.a.	n.a.	n.a.	n.a.	n.a.	(Mizraji et al., 2017)
	Scarthychthys viridis	19						n.d.	n.d.	n.d.	n.d.					n.a.	n.a.	n.a.	n.a.	n.a.
	Graus nigra	8						n.d.	n.d.	n.d.	n.d.					n.a.	n.a.	n.a.	n.a.	n.a.
	Helcogramoides chilensis	3						n.d.	n.d.	n.d.	n.d.					n.a.	n.a.	n.a.	n.a.	n.a.
	Auchenionchus microcirrhis	16						n.d.	n.d.	n.d.	n.d.					n.a.	n.a.	n.a.	n.a.	n.a.
	Platichthys flesus	47	Northeast Atlantic	Y	Y	Y	N	Y (18%)	Y	N	N	Y (82%)	Y	N	N	24	51	0.8 ± 0.9	0	n.a.	(Murphy et al., 2017)
	Limanda limanda	19														9	47	1.3 ± 1.7	0	n.a.
	Pleuronectes platessa	62														28	45	0.9 ± 1.8	0	n.a.
	Lepidorhombus whiffiagonis	10														1	10	0.1 ± 0.3	0	n.a.
	Argentina silus	15														1	7	0.1 ± 0.3	0	n.a.
	Pollachius pollachius	5						N	n.a.	n.a.	n.a.	N	n.a.	n.a.	n.a.	0	0	0.0 ± 0.0	0	n.a.
	Molva molva	5														0	0	0.0 ± 0.0	0	n.a.
	Hippoglossus hippoglossus	14														0	0	0.0 ± 0.0	0	n.a.
	Micromesistius poutassou	20														0	0	0.0 ± 0.0	0	n.a.
	Trachurus trachurus	5														0	0	0.0 ± 0.0	0	n.a.
	Aphanopus carbo	5														0	0	0.0 ± 0.0	0	n.a.
	Coryphaenoides rupestris	5														0	0	0.0 ± 0.0	0	n.a.
	Ambassis dussumieri	9	Durban Harbour, South Africa	Y	Y	N	N	Y (2%)	n.d.	n.d.	n.d.	Y (98%)	n.d.	n.d.	n.d.	9	100	n.a.	n.a.	n.a.	(Naidoo et al., 2017)
	Hilsa kelee	9						Y (6%)				Y (94%)				9	100	n.a.	n.a.	n.a.
	Sillago sihama	9						Y (2%)				Y (98%)				9	100	n.a.	n.a.	n.a.
	Gerres filamentosus	9						Y (6%)				Y (94%)				9	100	n.a.	n.a.	n.a.
	Decapterus muroadsi	20	Rapa Nui	Y	N	Y	Y	Y	Y	N	Y?	Y	Y	N	N	16	80	2.5 ± 0.4	0	5	(Ory et al., 2017)
	Southern kingfish	150	Texas Gulf Coast, U.S.A.	Y	N	N	N	Y (3%)	Y?	n.d.	n.d.	Y (97%)	n.d.	n.d.	n.d.	53	35	0.6	0	n.a.	(Peters et al., 2017)
	Atlantic croaker	383						Y (16%)				Y (84%)				173	45	0.9	0	n.a.
	Atlantic spadefish	103						Y (38%)				Y (62%)				48	47	1.4	0	32
	Sand trout	139						Y (7%)				Y (93%)				60	43	0.8	0	n.a.
	Pinfish	449						Y (3%)				Y (97%)				209	47	1	0	n.a.
	Grunt	157						Y (40%)				Y (60%)				42	27	0.5	0	n.a.
	Unspecified fish larvae	347	English Channel	Y	N	Y	Y	N	n.a.	n.a.	n.a.	Y	Y	N	N	10	3	<0.1	0	5	(Steer et al., 2017)
	Merlangius merlangus							N	n.a.	n.a.	n.a.	Y	N	Y	N				0	5
	Microchirus variegatus							N	n.a.	n.a.	n.a.	Y	n.a.	Y	n.a.				0	3
	Trisopterus minutus							Y	n.a.	n.a.	n.a.	N	n.a.	n.a.	n.a.				0	1
	Callionymus lyra							N	n.a.	n.a.	n.a.	N	n.a.	n.a.	n.a.				0	1
	Anguilla anguilla							Y	Y	N	N	N	n.a.	n.a.	n.a.				0	1
	Unspecified fish larvae	n.a.	northern South China Sea	Y	Y	Y	Y	Y (40-60%)	n.a.	n.a.	n.a.	Y (30-40%)	Y	n.a.	n.a.	n.a.	n.a.	n.a.	n.a.	n.a.	(Sun et al., 2017)
	Opisthonema oglinum	56	Tropical estuaries, Brazil	Y	N	N	Y	Y (10%)	Y	n.d.	n.d.	Y (90%)	n.d.	n.d.	n.d.	Y	9	0.1; 0.3	n.a.	4	(Vendel et al., 2017)
	Rhinosardinia bahiensis	179														Y		0.1; 0.4	n.a.
	Anchoa januaria	194														Y		0.2; 0.1	n.a.
	Anchoa marinii	22														Y		0.1; 0.0	0
	Anchovia clupeoides	10														Y		0.1; 0.00	0
	Lycengraulis grossidens	146														Y		0.2; 0.2	n.a.
	Sciades herzbergii	57														Y		0.1; 0.0	0
	Atherinella brasiliensis	405														Y		0.1; 0.0	n.a.
	Poecilia vivipara	75														Y		0.1; 0.1	n.a.
	Hyporhamphus roberti roberti	35														Y		0.0; 0.0	0
	Hyporhamphus unifasciatus	209														Y		0.1; 0.2	n.a.
	Caranx latus	57														0		0.0; 0.0	0
	Oligoplites saurus	22														Y		0.0. 0.2	0
	Diapterus auratus	29														Y		n.a.; 1.0	n.a.
	Diapterus rhombeus	31														Y		0.0; 0.1	0
	Eucinostomus argenteus	98														Y		0.0; 0.0	0
	Eucinostomus melanopterus	21														0		0.0; 0.0	0
	Eugerres brasilianus	64														Y		0.0; 0.1	0
	Polydactylus virginicus	14														0		0.0; n.a.	0
	Mugil curema	186														Y		0.0; 0.0	0
	Mugil hospes	28														0		0.0; n.a.	0
	Ctenogobius boleosoma	27														Y		0.1; 0.0	0
	Citharichthys spilopterus	12														0		0.0; 0.0	0
	Achirus lineatus	10														Y		0.0; 0.5	0
	Symphurus tessellatus	26														Y		0.0; 0.3	0
	Sphoeroides greeleyi	31														0		0.0; 0.0	0
	Sphoeroides testudineus	55														Y		0.0; 0.1	0
	Elops saurus	1														0		0	0
	Ophichthus cylindroideus	1														0		0	0
	Lile piquitinga	2														0		0	0
	Anchoa tricolor	6														0		0	0
	Cetengraulis edentulus	5														0		0	0
	Cathorops agassizii	1														0		0	0
	Cathorops spixii	2														Y		n.a.	n.a.
	Atherinella blackburni	2														0		0	0
	Strongylura marina	4														0		0	0
	Strongylura timucu	2														0		0	0
	Prionotus punctatus	1														0		0	0
	Centropomus ensiferus	1														0		0	0
	Centropomus undecimalis	2														0		0	0
	Rypticus randalli	1														0		0	0
	Oligoplites palometa	8														0		0	0
	Oligoplites saliens	2														0		0	0
	Selene vomer	2														0		0	0
	Lutjanus alexandrei	1														0		0	0
	Lutjanus jocu	4														0		0	0
	Lutjanus synagris	2														0		0	0
	Pomadasys corvinaeformis	4														0		0	0
	Anisotremus surinamensis	1														0		0	0
	Cynoscion leiarchus	9														0		0	0
	Menticirrhus americanus	1														0		0	0
	Micropogonias furnieri	1														0		0	0
	Stellifer brasiliensis	1														0		0	0
	Mugil curvidens	9														0		0	0
	Mugil incilis	5														0		0	0
	Mugil liza	2														0		0	0
	Nicholsina usta	2														0		0	0
	Bathygobius soporator	6														0		0	0
	Ctenogobius stigmaticus	3														0		0	0
	Gobionellus oceanicus	6														0		0	0
	Microgobius meeki	1														0		0	0
	Chaetodipterus faber	6														Y		n.a.	n.a.
	Citharichthys macrops	7														0		0	0
	Etropus crossotus	1														0		0	0
	Achirus achirus	3														0		0	0
	Achirus declivis	7														Y		n.a	n.a.
	Trinectes paulistanus	3														0		0	0
	Colomesus psittacus	5														0		0	0
	Chilomycterus spinosus spinosus	1														0		0	0
	Myctophid species	13	Northern Atlantic Ocean, Southern Pacific Ocean	Y	N	Y	Y	Y	Y	N	Y?	Y	Y	n.a.	n.a.	3	23	n.a.	0	n.a.	(Wagner et al., 2017)
